# Supplementary material for: A supermatrix analysis of genomic, morphological, and paleontological data from crown Cetacea
Source: BMC Evol Biol. 2011 Apr 25;11:112. doi: 10.1186/1471-2148-11-112 (PMC3114740; doi:10.1186/1471-2148-11-112)
Supplement: Additional file 2 — Supplementary Tables. Includes supplementary tables 1, 2, 3, and 4. These tables list sources of DNA and tissue samples, ages of all OTUs, results of analyses that measure the stratigraphic fits of the phylogenetic hypotheses we obtained, and details on some suboptimal trees. [file 1471-2148-11-112-S2.XLS]

## Sheet: Table S1
Supplementary Table 1. DNA samples used to generate nuclear DNA sequences for this study (SWFSC = Southwest Fisheries Science Center, La Jolla).
Species	DNA source	Genes Sequenced
Tursiops truncatus	SWFSC Z38274	AMBN-ex13
		OR1I1
Delphinus delphis	SWFSC Z31912	ATP7A CSN2-in7
Delphinus tropicalis	G. Yang	BDNF
Globicephala macrorhynchus	SWFSC Z537	ATP7A CSN2-in7 ZP3
	Smithsonian Institution, Division of Mammals
Grampus griseus	G. Yang	BDNF
Grampus griseus	SWFSC Z483	CSN2-ex7 CSN3 FGG
	Smithsonian Institution, Division of Mammals
Grampus griseus	SWFSC Z39083	OR1I1
Pseudorca crassidens	SWFSC Z38069	AMBN-ex6 ATP7A
Orcinus orca	SWFSC Z6004	AMBN-ex6 CSN2-in7
	The Marine Mammal Center - Sausalito	ENAM
Phocoena phocoena	SWFSC Z32	AMBN-ex6 ATP7A
		BDNF CSN2-ex7
		CSN3 FGG ZP3
Phocoena phocoena	SWFSC Z28452	CSN2-in7
	The Marine Mammal Center - Sausalito
Phocoenoides dalli	G. Yang	BDNF
Phocoenoides dalli	SWFSC Z711	CSN2-ex7 FGG
Monodon monoceros	SWFSC Z8260	BTN1A1
	M. P. Heide-Jørgensen
	Greenland Institute of Natural Resources
Pontoporia blainvillei	G. Yang	BDNF
Lipotes vexillifer	G. Yang	ATP7A CSN2-ex7
		PRM1 RAG1
		RNASE1 SRY
Ziphius cavirostris	M. Milinkovitch	ATP7A
Ziphius cavirostris	SWFSC Z2157	ENAM
Mesoplodon densirostris	G. Yang	BDNF
Mesoplodon bidens	SWFSC Z3859	BTN1A1
Mesoplodon peruvianus	M. Milinkovitch	CSN2-in7 CSN3 FGG
Tasmacetus shepherdi	SWFSC Z4971	CSN2-ex7 CSN3 FGG
	Smithsonian Institution, Division of Mammals
Platanista gangetica	G. Yang	BDNF
Platanista minor	SWFSC Z15224	AMBN-ex6
	G. Braulik	AMBN-ex13
	World Wildlife Fund	ATP7A CSN2-ex7
		OR1I1 ZP3
Kogia breviceps	SWFSC Z10119	AMBN-ex6
		AMBN-ex13
Kogia breviceps	SWFSC Z21	FGG
Kogia sima	SWFSC Z23604	ATP7A BDNF
Kogia sima	SWFSC 10124	OR1I1
Balaenoptera physalus	H. Rosenbaum	RNASE1
Megaptera novaeangliae	SWFSC Z11727	CSN2-in7
Megaptera novaeangliae	M. Milinkovitch	FGG
Eschrichtius robustus	SWFSC Z13090	CSN2-in7
	The Marine Mammal Center - Sausalito
Eschrichtius robustus	SWFSC Z5750	CSN3 FGG RNASE1
Caperea marginata	SWFSC Z5988	CSN3 FGG
Caperea marginata	SWFSC Z26572	BTN1A1 CSN2-in7
	South Australian Museum

## Sheet: Table S2
		Note: All ages in millions of years old.
Taxon/OTU	Suborder	FAD Point estimate (rounded)	FAD Lower Bound	FAD Upper Bound	FAD Average	LAD Point Estimate (rounded)	LAD Lower Bound	LAD Upper Bound	LAD Average	Number of specimens	Reference for Age	Formation	Distribution	Reference fr Distribution (If different from references for age)
Aetiocetus cotylalveus	Mysticeti	30	30.8	28.5	29.65	30	30.8	28.5	29.65	single	Prothero (2003)	Yaquina Formation	Oregon	paleobiology database
ChM PV4745	Mysticeti	30	30	29	29.5	30	30	29	29.5	single	Weems and Harris (2008)	Ashley Formation	South Carolina
ChM PV5720	Mysticeti	27	28	26	27	27	28	26	27	single	Sanders and Barnes, 2002; Weems and Harris (2008); Harris et al. (2008)	Chandler Bridge Formation	South Carolina
Chonecetus goedertorum	Mysticeti	26	28.4	23	25.7	25.8	28.4	23	25.7	multiple	Prothero (2003)	Pysht Formation	Washington	paleobiology database
Diorocetus hiatus	Mysticeti	14	14.5	14	14.25	13	13.2	13	13.1	multiple	Kidwell (1997); Browning et al. (2006)	zones 13, 14, Calvert Formation	Maryland, Virginia	paleobiology database
Eomysticetus whitmorei	Mysticeti	27	28	26	27	27	28	26	27	single	Sanders and Barnes, 2002; Weems and Harris (2008); Harris et al. (2008)	Chandler Bridge Formation	South Carolina
Janjucetus hunderi	Mysticeti	26	27	23.9	25.45	26	27	23.9	25.45	single	Fitzgerald (2006)	Jan Juc Formation	Australia
Mammalodon colliveri	Mysticeti	25	25.7	23.9	24.8	24.8	25.7	23.9	24.8	multiple	Fitzgerald (2010)	Jan Juc Formation	Australia
Micromysticetus rothauseni	Mysticeti	30	30	29	29.5	27	28	26	27	multiple	Sanders and Barnes, 2002; Weems and Harris (2008); Harris et al. (2008)	Ashley and Chandler Bridge Formations	South Carolina
Parabalaenoptera baulinensis	Mysticeti	6	6.8	6	6.4	6	6.8	6	6.4	single	Zeigler et al. (1997)	Santa Cruz Mudstone	California	paleobiology database
Pelocetus calvertensis	Mysticeti	14	14.5	14	14.25	13	13.2	13	13.1	multiple	Kidwell (1997); Browning et al. (2006)	zones 13-17, Calvert Formation	Maryland, Virginia	paleobiology database
Agorophius pygmaeus	Odontoceti	30	30	29	29.5	27	28	26	27	multiple	Sanders and Barnes, 2002; Weems and Harris (2008); Harris et al. (2008)	Ashley and Chandler Bridge Formations	South Carolina
Albireo whistleri	Odontoceti	7	8	6	7	6.8	8	6	7	multiple	Barnes (2008)	Almejas Formation	Mexico	paleobiology database
Archaeodelphis patrius	Odontoceti	26	28.4	23	25.7	26	28.4	23	25.7	single	Uhen et al (2008)	Tiger Leap Formation?	South Carolina or Georgia?
Atocetus nasalis	Odontoceti	9	11.6	7.2	9.4	8.8	11.6	7.2	9.4	multiple	paleobiology database	Modelo and Monterey Formations	California	paleobiology database
Brachydelphis mazeasi	Odontoceti	12	13	11	12	10	10	9	9.5	multiple	Amiot et al. (2008)	Pisco Formation; BahÍa Inglesa, Chile	Peru, Chile	paleobiology database
ChM PV2758	Odontoceti	27	28	26	27	27	28	26	27	single	Sanders and Barnes, 2002; Weems and Harris (2008); Harris et al. (2008)	Chandler Bridge Formation	South Carolina
ChM PV2761	Odontoceti	27	28	26	27	27	28	26	27	single	Sanders and Barnes, 2002; Weems and Harris (2008); Harris et al. (2008)	Chandler Bridge Formation	South Carolina
ChM PV2764	Odontoceti	27	28	26	27	27	28	26	27	single	Sanders and Barnes, 2002; Weems and Harris (2008); Harris et al. (2008)	Chandler Bridge Formation	South Carolina
ChM PV4178	Odontoceti	30	30	29	29.5	30	30	29	29.5	single	Weems and Harris (2008)	Ashley Formation	South Carolina
ChM PV4746	Odontoceti	27	28	26	27	27	28	26	27	single	Sanders and Barnes, 2002; Weems and Harris (2008); Harris et al. (2008)	Chandler Bridge Formation	South Carolina
ChM PV4802	Odontoceti	27	28	26	27	27	28	26	27	single	Sanders and Barnes, 2002; Weems and Harris (2008); Harris et al. (2008)	Chandler Bridge Formation	South Carolina
ChM PV4834	Odontoceti	27	28	26	27	27	28	26	27	single	Sanders and Barnes, 2002; Weems and Harris (2008); Harris et al. (2008)	Chandler Bridge Formation	South Carolina
ChM PV4961	Odontoceti	27	28	26	27	27	28	26	27	single	Sanders and Barnes, 2002; Weems and Harris (2008); Harris et al. (2008)	Chandler Bridge Formation	South Carolina
ChM PV5711	Odontoceti	27	28	26	27	27	28	26	27	single	Sanders and Barnes, 2002; Weems and Harris (2008); Harris et al. (2008)	Chandler Bridge Formation	South Carolina
ChM PV5852	Odontoceti	30	30	29	29.5	30	30	29	29.5	single	Weems and Harris (2008)	Ashley Formation	South Carolina
Kentriodon pernix	Odontoceti	19	19.5	18.5	19	13	13.2	13	13.1	multiple	Kidwell (1997); Browning et al. (2006)	zones 3-14, Calvert Formation	Maryland, Virginia	paleobiology database
Ninoziphius platyrostris	Odontoceti	5	5	5	5	4.8	5	5	5	multiple	Amiot et al. (2008)	Sacaco Sud, Pisco Formation	Peru	paleobiology database
Notocetus vanbenedeni	Odontoceti	22	23	20	21.5	21.8	23	20	21.5	multiple	del Rio (2004)	Monte Leon Formation	Argentina	paleobiology database
Orycterocetus crocodilinus	Odontoceti	16	16.2	15.8	16	12	11.6	7.2	9.4	multiple	Kidwell (1997); Browning et al. (2006)	zones 10-18, Calvert Formation;	Maryland, Virginia, Belgium, France	paleobiology database; Lambert (2008)
Parapontoporia sternbergi	Odontoceti	3	4	2	3	2.8	4	2	3	multiple	Uhen et al (2008)	San Diego Formation	California	paleobiology database
Parapontoporia wilsoni	Odontoceti	5	5.5	5.3	5.4	5	5.5	5.3	5.4	single	Powell et al (2007)	Purisima Formation	California	paleobiology database
Patriocetus kazakhstanicus	Odontoceti	27	28	26	27	27	28	26	27	single	Dubrovo and Sanders (2000)	Segendyk Member of Karaginskaya Formation	Kazakhstan
Pliopontos littoralis	Odontoceti	5	5	5	5	4.8	5	5	5	multiple	Amiot et al. (2008)	Sacaco Sud, Pisco Formation	Peru	paleobiology database
Prosqualodon davidis	Odontoceti	23	24	21	22.5	23	24	21	22.5	single	Fitzgerald (2004)	Fossil Bluff Sandstone	Tasmania, Australia	paleobiology database
Simocetus rayi	Odontoceti	32	34	30.5	32.25	32	34	30.5	32.25	single	Prothero (2003)	Alsea Formation	Oregon
Squalodon calvertensis	Odontoceti	19	19.5	18.5	19	13	13.2	13	13.1	multiple	Kidwell (1997); Browning et al. (2006)	zones 3-14, Calvert Formation, Pungo River Formation	Delaware, Maryland, North Carolina, Virginia	paleobiology database
Squaloziphius emlongi	Odontoceti	22	23	20	21.5	22	23	20	21.5	single	Prothero et al (2008)	Clallam Formation	Washington	paleobiology database
Waipatia maerewhenua	Odontoceti	25	26	24	25	25	26	24	25	single	Fordyce (1994)	Maerewhenua Member of Otekaikae Limestone	New Zealand
Xenorophus sloanii	Odontoceti	30	30	29	29.5	30	30	29	29.5	single	Weems and Harris (2008)	Ashley Formation	South Carolina
Xenorophus sp.	Odontoceti	30	30	29	29.5	27	28	26	27	multiple	Sanders and Barnes, 2002; Weems and Harris (2008); Harris et al. (2008)	Ashley and Chandler Bridge Formations	South Carolina
Xiphiacetus bossi	Odontoceti	19	19.5	18.5	19	13	13.2	13	13.1	multiple	Kidwell (1997); Browning et al. (2006)	zones 3-14, Calvert Formation; Antwerpen Sands Member of Berchem Formation	Maryland, Virginian, Belgium	paleobiology database; Lambert (2005)
Zarhachis flagellator	Odontoceti	19	19.5	18.5	19	17	17.2	18	17.6	multiple	Kidwell (1997); Browning et al. (2006)	zones 3-6, Calvert Formation	Maryland, Delaware	paleobiology database
Georgiacetus vogtlensis	stem cetacean	41	42.4	39.7	41.05	41	42.4	39.7	41.05	single	Hulbert et al. (1998); Gradstein et al. (2004)	"Blue Bluff Unit" of Santee Limestone; Lisbon Formation	Georgia, Alabama	Uhen (2008)
Zygorhiza kochii	stem cetacean	38	39	36.5	37.75	35	35.2	33.9	34.55	multiple	Daly (1999); Dockery (1998); Miller et al. (2008)	Moody's Branch Formation, Yazoo Formation, Clinchfield Formation	Arkansas, Mississippi, Louisiana. Alabama, Georgia	paleobiology database
Supplementary Table 2: Details and References for ages and distribution of all OTUs. The data presented here was used to develop the coding scheme for the stratigraphic character.

## Sheet: Table S3
						Stratigraphic Character ...
Analysis	Analysis Name	Molecular Partition	Bayesian Scaffold	k value	Figure of tree or consensus	Maximum length	Minimum length	Actual length	MSM*	p value	GER
I	"Parsimony"	Included	No	NA	Figure 4	2019	41	354	0.115819	0.001	0.841759
I	"Parsimony"	Included	No	NA	Figure 4	2019	41	354	0.115819	0.001	0.841759
II	"Bayesian Constraint"	Excluded	Yes	3	Figure 5	2019	41	369	0.111111	0.001	0.834176
II	"Bayesian Constraint"	Excluded	Yes	3	Figure 5	2019	41	369	0.111111	0.001	0.834176
II	"Bayesian Constraint"	Excluded	Yes	3	Figure 5	2019	41	369	0.111111	0.001	0.834176
III	none	Excluded	No	3	Suppl. Figure 1	2019	41	384	0.106771	0.001	0.826593
IV	none	Excluded	No	NA	Suppl. Figure 2	2019	41	357	0.114846	0.001	0.840243
IV	none	Excluded	No	NA	Suppl. Figure 2	2019	41	357	0.114846	0.001	0.840243
IV	none	Excluded	No	NA	Suppl. Figure 2	2019	41	357	0.114846	0.001	0.840243
IV	none	Excluded	No	NA	Suppl. Figure 2	2019	41	357	0.114846	0.001	0.840243
Supplementary Table 3: Results of analyses that measure the MSM*, GER, and the statistical significance of the former on trees from analyses conducted in the present study. The stratigraphic character is based on the codings from Table 1 (see main text of paper).

## Sheet: Table S4
	Taxon in Crown	Closest Extant Taxon when taxon in column B is inside crown	Shortest tree length for entire matrix	Shortest tree length with taxon in crown Odontoceti	Topology of tree described in column E	Difference between lengths in D and E	Standardized Tree Length	Templeton P value, 1 MPT	Templeton P value, 2nd MPT	Winning Sites P value, 1MPT	Winning Sites P value, 2nd MPT
Odontocetes	Agorophius pygmaeus	Delphinida + Ziphiidae + Platanistidae	4108107	4109132	A	1025	10.25	0.4141	0.4348	0.0512	0.0512
	Archaeodelphis patrius	Delphinida + Ziphiidae + Platanistidae	4108107	4109736	B	1629	16.29	0.2846	0.2692	0.0759	0.0967
	Patriocetus kazakhstanicus	Delphinida + Ziphiidae + Platanistidae	4108107	4109132	A	1025	10.25	0.4141	0.4348	0.0512	0.0512
	ChM PV4802	Delphinida + Ziphiidae + Platanistidae	4108107	4108634	C	527	5.27	0.5056	0.5047	0.2183	0.2566
	ChM PV4961	Delphinida + Ziphiidae + Platanistidae	4108107	4109132	A	1025	10.25	0.4141	0.4348	0.0512	0.0512
	Waipatia maerewhenua	Delphinida + Ziphiidae + Platanistidae	4108107	4109132	A	1025	10.25	0.4141	0.4348	0.0512	0.0512
	Waipatia maerewhenua	Platanista	4108107	4109490	D	1383	13.83	0.152	0.168	0.1176	0.0961
	Xenorophus sloanii	Delphinida + Ziphiidae + Platanistidae	4108107	4109736	B	1629	16.29	0.2846	0.2692	0.0759	0.0967
	Simocetus rayi	Delphinida + Ziphiidae + Platanistidae	4108107	4109132	A	1025	10.25	0.4141	0.4348	0.0512	0.0512
	ChM PV2764	Delphinida + Ziphiidae + Platanistidae	4108107	4109132	A	1025	10.25	0.4141	0.4348	0.0512	0.0512
	ChM PV2761	Delphinida + Ziphiidae + Platanistidae	4108107	4109132	A	1025	10.25	0.4141	0.4348	0.0512	0.0512
	ChM PV5852	Delphinida + Ziphiidae + Platanistidae	4108107	4109132	A	1025	10.25	0.4141	0.4348	0.0512	0.0512
	ChM PV4746	Delphinida	4108107	4109260	E	1153	11.53	0.1831	0.1848	0.0452	0.062
	ChM PV4746	Delphinida	4108107	4109260	F	1153	11.53	0.1965	0.1831	0.036	0.0452
	ChM PV4178	Delphinida	4108107	4109253	L	1146	11.46	0.1643	0.1833	0.0302	0.0255
	ChM PV5711	Delphinida + Ziphiidae + Platanistidae	4108107	4109736	B	1629	16.29	0.2846	0.2692	0.0759	0.0967
	ChM PV4834	Delphinida + Ziphiidae + Platanistidae	4108107	4109736	B	1629	16.29	0.2846	0.2692	0.0759	0.0967
	ChM PV2758	Delphinida + Ziphiidae + Platanistidae	4108107	4109736	B	1629	16.29	0.2846	0.2692	0.0759	0.0967
	Xenorophus sp.	Delphinida + Ziphiidae + Platanistidae	4108107	4109736	B	1629	16.29	0.2846	0.2692	0.0759	0.0967
				Shortest tree length with taxon in crown Mysticeti
Mysticetes	Aetiocetus cotylalveus	Caperea + Balaenopteroidea	4108107	4109479	G	1372	13.72	0.0071	0.0076	0.0025	0.0036
	Chonecetus goedertorum	Caperea + Balaenopteroidea	4108107	4109807	H	1700	17	0.0033	0.0026	0.0008	0.0005
	Eomysticetus whitmorei	Balaenidae	4108107	4109675	I	1568	15.68	0.1212	0.1146	0.0172	0.0172
	Micromysticetus rothauseni	Caperea + Balaenopteroidea	4108107	4109526	J	1419	14.19	0.0029	0.0028	0.0009	0.0015
	ChM PV4745	Balaenidae	4108107	4110191	K	2084	20.84	0.0012	0.0011	0.001	0.0015
	ChM PV5720	Balaenidae	4108107	4110191	K	2084	20.84	0.0012	0.0011	0.001	0.0015
	Mammalodon colliveri	Plicogulae + Dirocetus + Pelocetus	4108107	4110197	M	2090	20.9	0.0036	0.0044	0.0016	0.0012
	Mammalodon colliveri	Plicogulae + Dirocetus + Pelocetus	4108107	4110197	N	2090	20.9	0.0055	0.0065	0.0021	0.0016
	Mammalodon colliveri	Plicogulae + Dirocetus + Pelocetus	4108107	4110197	O	2090	20.9	0.0045	0.0054	0.0019	0.0014
	Janjucetus hunderi	Plicogulae + Dirocetus + Pelocetus	4108107	4110197	M	2090	20.9	0.0036	0.0044	0.0016	0.0012
	Janjucetus hunderi	Plicogulae + Dirocetus + Pelocetus	4108107	4110197	N	2090	20.9	0.0055	0.0065	0.0021	0.0016
	Janjucetus hunderi	Plicogulae + Dirocetus + Pelocetus	4108107	4110197	O	2090	20.9	0.0045	0.0054	0.0019	0.0014
Supplementary Table 4: Details on the shortest trees that place one or more Oligocene taxa either inisde Odontoceti or Mysticeti. Templeton and Winning sites tests are done on each suboptimal topology and are calculated with reference to each of the two most parsimonious trees. These analyses are based on a parsimony analysis of the entire molecular plus morphology matrix. The length of the short…
